# Supplementary material for: A Zebrafish Embryo Model to Screen Potential Therapeutic Compounds in Sapindaceae Poisoning
Source: Molecules. 2024 Oct 19;29(20):4954. doi: 10.3390/molecules29204954 (PMC11510690; doi:10.3390/molecules29204954)
Supplement: Supplementary file 1 [file molecules-29-04954-s001.zip]

Archive with 1 entries (1 files):
- molecules-3156444-supplementary.pdf
